# Supplementary material for: Bempedoic Acid Restores Liver H2S Production in a Female Sprague-Dawley Rat Dietary Model of Non-Alcoholic Fatty Liver
Source: Int J Mol Sci. 2022 Dec 28;24(1):473. doi: 10.3390/ijms24010473 (PMC9820553; doi:10.3390/ijms24010473)
Supplement: Supplementary file 1 [file ijms-24-00473-s001.zip]

Archive with 1 entries (1 files):
- ijms-2097612-supplementary.pdf
